# Supplementary material for: An Economic Evaluation of the Adjuvanted Quadrivalent Influenza Vaccine Compared with Standard-Dose Quadrivalent Influenza Vaccine in the Spanish Older Adult Population
Source: Vaccines (Basel). 2022 Aug 20;10(8):1360. doi: 10.3390/vaccines10081360 (PMC9412909; doi:10.3390/vaccines10081360)
Supplement: Supplementary file 1 [file vaccines-10-01360-s001.zip]

Archive with 1 entries (1 files):
- vaccines-1828956-supplementary.pdf
